# Supplementary material for: IMPORTANCE OF MULTIPLE CRITERIA FOR PRIORITY SETTING OF HIV/AIDS INTERVENTIONS
Source: Int J Technol Assess Health Care. 2015;31(6):390–8. doi: 10.1017/S0266462316000039 (PMC4824960; doi:10.1017/S0266462316000039)
Supplement: Supplementary file 1 [file S0266462316000039sup.zip]

Archive with 5 entries (4 files):
- S0266462316000039sup001/
- S0266462316000039sup001/S0266462316000039sup001.docx
- S0266462316000039sup001/S0266462316000039sup002.docx
- S0266462316000039sup001/S0266462316000039sup003.docx
- S0266462316000039sup001/S0266462316000039sup004.docx
